# Supplementary material for: Bovine Ultra-Long CDR H3 Specific for Bovine Rotavirus Displays Potent Virus Neutralization and Therapeutic Effects in Infected Calves
Source: Biomolecules. 2025 May 8;15(5):689. doi: 10.3390/biom15050689 (PMC12109355; doi:10.3390/biom15050689)
Supplement: Supplementary file 1 [file biomolecules-15-00689-s001.zip]

Archive with 1 entries (1 files):
- biomolecules-3568281-supplementary.pdf
